# Supplementary material for: Ward-level factors associated with methicillin-resistant Staphylococcus aureus acquisition–an electronic medical records study in Singapore
Source: PLoS One. 2021 Jul 22;16(7):e0254852. doi: 10.1371/journal.pone.0254852 (PMC8297767; doi:10.1371/journal.pone.0254852)
Supplement: S1 File — (ZIP) [file pone.0254852.s005.zip]

Archive with 5 entries (4 files):
- supplementary/
- supplementary/fig_2_interaction_plot.csv
- supplementary/fig_3_sensitivity_analyses_plot_estimates.csv
- supplementary/mrsa_acquisition_main_analysis.csv
- supplementary/README.docx
