# Supplementary material for: Ward-level factors associated with methicillin-resistant Staphylococcus aureus acquisition–an electronic medical records study in Singapore
Source: PLoS One. 2021 Jul 22;16(7):e0254852. doi: 10.1371/journal.pone.0254852 (PMC8297767; doi:10.1371/journal.pone.0254852)
Supplement: S1 File — (ZIP) [file pone.0254852.s005.zip › supplementary/fig_2_interaction_plot.csv]

MRSA_prev_among_transfer_patients	predicted	conf.low	conf.high	Weighted_indegree
0.020931479700000005	1.6816505781473834	1.3106307369144372	2.157700553888389	39
0.020931479700000005	1.9916555366088844	1.6339897693615901	2.427611145971026	133
0.020931479700000005	2.663210584454801	2.0245377381780427	3.5033630064782386	293
0.054745405600000005	1.775135974556847	1.4028325660802348	2.246246490392396	39
0.054745405600000005	2.1777134325424883	1.7938898281653366	2.6436605636624932	133
0.054745405600000005	3.0935135181181312	2.39642440308578	3.993376913729027	293
0.0786625727	1.8443810503108369	1.4669795824674323	2.3188744406544775	39
0.0786625727	2.3197174262805524	1.9119258577940315	2.8144861977013784	133
0.0786625727	3.439224494483677	2.67279906231935	4.425422505645598	293
0.11742487800000001	1.962388251595959	1.5668389096294242	2.457794241855178	39
0.11742487800000001	2.5697901522582662	2.111256902715462	3.127909928038526	133
0.11742487800000001	4.083438664585493	3.131282286995975	5.325125555329144	293
0.2073204371	2.265945971636674	1.7685192939872771	2.9032825165284333	39
0.2073204371	3.2584645098054166	2.6106265260811856	4.067066221685693	133
0.2073204371	6.08071380185458	4.227877275494836	8.745542486385716	293
