# Supplementary material for: Ward-level factors associated with methicillin-resistant Staphylococcus aureus acquisition–an electronic medical records study in Singapore
Source: PLoS One. 2021 Jul 22;16(7):e0254852. doi: 10.1371/journal.pone.0254852 (PMC8297767; doi:10.1371/journal.pone.0254852)
Supplement: S1 File — (ZIP) [file pone.0254852.s005.zip › supplementary/fig_3_sensitivity_analyses_plot_estimates.csv]

scenarios	term	estimate	conf.low	conf.high
Mid-point	Ward specialty: Oncology (Ref: Medical)	0.6272405214152919	0.4138766394960696	0.9505988842094659
Mid-point	Ward specialty: Orthopaedics (Ref: Medical)	0.8891322631940553	0.5434743515145201	1.4546338373641936
Mid-point	Ward specialty: Other (Ref: Medical)	1.2067386361703203	0.7973128077562166	1.8264075553035044
Mid-point	Ward specialty: Surgery (Ref: Medical)	0.936594849099912	0.6585081170192487	1.3321170820660444
Mid-point	Critical care ward	1.6854506785560806	1.0477450595373894	2.711293137568623
Mid-point	Presence of MRSA cohorting beds	1.355979356448612	0.9597043323373963	1.91588174936818
Mid-point	Median length of stay	0.6988527192193705	0.5365663518175536	0.9102231653288151
Mid-point	Average patient number on a typical day	1.1617003239205683	0.9578685648338817	1.4089069128510328
Mid-point	In-degree	1.1510753164034857	0.654955506801891	2.022999074399964
Mid-point	Weighted in-degree	2.7642749083243823	0.7170729808506122	10.656120050329532
Mid-point	MRSA prevalence among newly admitted patients	0.7461353158963242	0.5104885852055772	1.0905589777360318
Mid-point	MRSA prevalence among transfer patients	6.793567627224889	3.3780502848912035	13.662484928688517
Mid-point	Interaction term*	1.1016638586141845	1.0071475405620076	1.2050501128160889
Complete-case	Ward specialty: Oncology (Ref: Medical)	0.7051192517384733	0.48172881483644425	1.0321017631902105
Complete-case	Ward specialty: Orthopaedics (Ref: Medical)	1.0060643651348882	0.658312095692147	1.537516192422499
Complete-case	Ward specialty: Other (Ref: Medical)	1.4256493149759155	0.9914005711830497	2.0501057073892137
Complete-case	Ward specialty: Surgery (Ref: Medical)	1.0414311737233357	0.7651459702403265	1.4174797120895857
Complete-case	Critical care ward	1.5039206751398506	0.9517728399209822	2.3763836308891535
Complete-case	Presence of MRSA cohorting beds	1.474650747988759	1.089284236688805	1.9963520588107633
Complete-case	Median length of stay	0.7742410033997618	0.5889651735515138	1.017800641302332
Complete-case	Average patient number on a typical day	1.1858399265696575	0.9723710603681757	1.4461725454008114
Complete-case	In-degree	1.3210504697445578	0.7388599892794621	2.3619824715562343
Complete-case	Weighted in-degree	3.2521268203196745	0.8889069432506506	11.898128297621236
Complete-case	MRSA prevalence among newly admitted patients	0.7742857770132248	0.5193042728451737	1.1544647248910944
Complete-case	MRSA prevalence among transfer patients	6.368222572428439	3.0618680759216494	13.244939927655084
Complete-case	Interaction term*	1.0717031710410558	0.9769507995314632	1.1756453726946
Weighted by LOS	MRSA prevalence among newly admitted patients	0.7267923785582571	0.49887544759211466	1.058969828509178
Weighted by LOS	MRSA prevalence among transfer patients	7.2474899674507025	3.6392721851327585	14.477291906598861
Weighted by LOS	Average patient number on a typical day	1.19785690530617	0.9499558076691572	1.5153772244119184
Weighted by LOS	Critical care ward	1.7698351146487032	1.1233090170317732	2.7863936525588455
Weighted by LOS	In-degree	1.19092883505316	0.6787055989806796	2.121155691483049
Weighted by LOS	Weighted in-degree	2.302838794910031	0.664105547484086	8.2381073593898
Weighted by LOS	Interaction term*	1.1090796873179414	1.0149841140114488	1.2120111010691959
Weighted by LOS	Median length of stay	0.6933864339802747	0.5391743465060902	0.8909602901467693
Weighted by LOS	Presence of MRSA cohorting beds	1.3907564678666484	1.0308165159617069	1.890788564410656
Weighted by LOS	Ward specialty: Oncology (Ref: Medical)	0.6520581060465958	0.46331193506797663	0.9247474640818885
Weighted by LOS	Ward specialty: Orthopaedics (Ref: Medical)	0.7781681283618128	0.5016175191753206	1.202693253353034
Weighted by LOS	Ward specialty: Other (Ref: Medical)	1.208610457557793	0.8439316284973157	1.7511767327078747
Weighted by LOS	Ward specialty: Surgery (Ref: Medical)	0.8922278451259128	0.6584926531648164	1.1979788515329122
Weighted by LOS and AP	MRSA prevalence among newly admitted patients	0.7488945743010045	0.5152540740370484	1.0881592363435235
Weighted by LOS and AP	MRSA prevalence among transfer patients	7.738047283871505	3.880745081940588	15.443345997401485
Weighted by LOS and AP	Average patient number on a typical day	1.182324120704756	0.9371851881817683	1.4962149040952066
Weighted by LOS and AP	Critical care ward	1.7154158561646284	1.0899456419817355	2.7037340918693906
Weighted by LOS and AP	In-degree	1.2204571031940192	0.6917196188955205	2.179747364910293
Weighted by LOS and AP	Weighted in-degree	2.6494554791829272	0.7287931884151951	9.684913090886667
Weighted by LOS and AP	Interaction term*	1.1076624117281701	1.0137331232714246	1.2102785385559425
Weighted by LOS and AP	Median length of stay	0.7012442828743937	0.5451437881606377	0.9013394927533814
Weighted by LOS and AP	Presence of MRSA cohorting beds	1.3910190779232805	1.027976790401207	1.899911604074997
Weighted by LOS and AP	Ward specialty: Oncology (Ref: Medical)	0.6576709298909484	0.46398899731802834	0.9376784505599348
Weighted by LOS and AP	Ward specialty: Orthopaedics (Ref: Medical)	0.8114079181346847	0.5155548457737272	1.286544595988721
Weighted by LOS and AP	Ward specialty: Other (Ref: Medical)	1.2096616712126353	0.8398275619641539	1.7604309544659817
Weighted by LOS and AP	Ward specialty: Surgery (Ref: Medical)	0.9079958890854525	0.6669611166698269	1.2270713056900429
Randomly	MRSA prevalence among newly admitted patients	0.7211926950365947	0.49573927666028084	1.0492426749098478
Randomly	MRSA prevalence among transfer patients	6.673192485303573	3.3971864858782936	13.155875479910648
Randomly	Average patient number on a typical day	1.1720413969653338	0.9377067275663546	1.4644869737353643
Randomly	Critical care ward	1.8855733502460705	1.2097985324787381	2.9406889050024825
Randomly	In-degree	1.1984256503394008	0.6938327141457116	2.082736217714263
Randomly	Weighted in-degree	2.131008102568555	0.6608427500182004	7.126850534430002
Randomly	Interaction term*	1.1063364257992498	1.0132264590407405	1.2079957585974905
Randomly	Median length of stay	0.7323744892250373	0.5718532117231097	0.9369867840153391
Randomly	Presence of MRSA cohorting beds	1.4197906971295673	1.0686442063150803	1.9077526767471737
Randomly	Ward specialty: Oncology (Ref: Medical)	0.6436610448166934	0.47234679264892065	0.8877399267375983
Randomly	Ward specialty: Orthopaedics (Ref: Medical)	0.7832327744387002	0.5187057470760267	1.142891411400324
Randomly	Ward specialty: Other (Ref: Medical)	1.2355299969334934	0.8954377301503927	1.7463780652218133
Randomly	Ward specialty: Surgery (Ref: Medical)	0.8494897648442755	0.6288976844576646	1.1239342572297784
