# Supplementary material for: Ward-level factors associated with methicillin-resistant Staphylococcus aureus acquisition–an electronic medical records study in Singapore
Source: PLoS One. 2021 Jul 22;16(7):e0254852. doi: 10.1371/journal.pone.0254852 (PMC8297767; doi:10.1371/journal.pone.0254852)
Supplement: S1 File — (ZIP) [file pone.0254852.s005.zip › supplementary/mrsa_acquisition_main_analysis.csv]

ward_name	quarter	patient_week_at_risk	MRSA_acquisitions	number_of_patients_on_a_typical_day	median_length_of_stay	hand_hygiene_compliance	MRSA_prev_among_transfer_patients	indegree	weighted_indegree	critical_care_ward	MRSA_cohorting_beds	ward_specialty
2 Cardio-Thoracic ICU	2010 Q1	64.18141369050535	2	11.666666666666666	5.7325231481481485	0.667	0.037	24	226	yes	no	Other
2 Cardio-Thoracic ICU	2010 Q2	104.84784226189124	6	14	5.079907407407408	0.604	0.059	22	219	yes	no	Other
2 Cardio-Thoracic ICU	2010 Q3	110.55174437824677	6	12.333333333333334	5.937905092592592	0.62	0.03	29	238	yes	no	Other
2 Cardio-Thoracic ICU	2010 Q4	84.85868716925172	3	14	5.8340856481481485	0.614	0.074	22	213	yes	no	Other
2 Cardio-Thoracic ICU	2011 Q1	85.40399305555788	2	10.333333333333334	5.042037037037037	0.775	0.069	26	249	yes	no	Other
2 Cardio-Thoracic ICU	2011 Q2	76.03401951058342	1	10.333333333333334	5.744456018518519	0.4	0.036	23	205	yes	no	Other
2 Cardio-Thoracic ICU	2011 Q3	89.17935515875284	6	15	4.967268518518519	0.596	0	20	222	yes	no	Other
2 Cardio-Thoracic ICU	2011 Q4	82.0948462302514	5	14.333333333333334	4.914728009259259	0.719	0.135	25	231	yes	no	Other
2 Cardio-Thoracic ICU	2012 Q1	85.0221097883286	4	12.333333333333334	4.873657407407407	0.675	0.056	30	214	yes	no	Other
2 Cardio-Thoracic ICU	2012 Q2	106.32170634926413	4	15.333333333333334	4.977615740740741	0.81	0.024	24	222	yes	no	Other
2 Cardio-Thoracic ICU	2012 Q3	95.68848710319371	4	13.666666666666666	4.017268518518518	0.775	0	27	240	yes	no	Other
2 Cardio-Thoracic ICU	2012 Q4	73.67054067470833	3	11	3.967696759259259	0.778	0	27	207	yes	no	Other
2 Cardio-Thoracic ICU	2013 Q1	60.72840608461534	2	17.666666666666668	4.693842592592593	0.75	0.068	26	206	yes	no	Other
2 Cardio-Thoracic ICU	2013 Q2	45.1122337963099	0	14.333333333333334	4.02880787037037	0.667	0.12	22	212	yes	no	Other
2 Cardio-Thoracic ICU	2013 Q3	55.96770833327237	1	15	4.8575636574074075	0.75	0	22	213	yes	no	Other
2 Cardio-Thoracic ICU	2013 Q4	51.93470072740863	0	14.333333333333334	4.797418981481481	0.717	0.1	26	204	yes	no	Other
3 Surgery, ICU	2010 Q1	35.85702380957794	0	9	3.2383217592592595	0.719	0.034	24	145	yes	no	Surgery
3 Surgery, ICU	2010 Q2	52.98083002641791	2	9.666666666666666	4.966851851851852	0.585	0.069	20	132	yes	no	Surgery
3 Surgery, ICU	2010 Q3	52.589332010508706	3	10	3.567060185185185	0.875	0.034	31	171	yes	no	Surgery
3 Surgery, ICU	2010 Q4	61.44608796297684	3	13.333333333333334	3.4083564814814813	0.75	0.023	22	136	yes	no	Surgery
3 Surgery, ICU	2011 Q1	63.99282903444998	2	12	3.2546643518518517	0.667	0.111	28	162	yes	no	Surgery
3 Surgery, ICU	2011 Q2	71.26555886248191	7	11.666666666666666	4.209826388888889	0.8	0.05	28	168	yes	no	Surgery
3 Surgery, ICU	2011 Q3	46.56479001317486	3	9.333333333333334	4.21880787037037	0.685	0.086	25	171	yes	no	Surgery
3 Surgery, ICU	2011 Q4	54.61075562174956	2	10.333333333333334	3.892986111111111	0.75	0.094	27	159	yes	no	Surgery
3 Surgery, ICU	2012 Q1	92.50975694446558	3	13.333333333333334	4.135543981481481	0.617	0.027	24	132	yes	no	Surgery
3 Surgery, ICU	2012 Q2	85.47485780426038	1	11.666666666666666	4.959600694444444	0.6	0.027	26	138	yes	no	Surgery
3 Surgery, ICU	2012 Q3	76.91029431212554	0	11	4.060798611111111	0.853	0	28	159	yes	no	Surgery
3 Surgery, ICU	2012 Q4	60.03965939160575	3	11.666666666666666	4.5077893518518515	0.694	0	25	155	yes	no	Surgery
3 Surgery, ICU	2013 Q1	49.15133432543343	0	12.333333333333334	4.309722222222222	0.7	0	28	168	yes	no	Surgery
3 Surgery, ICU	2013 Q2	41.53868386244015	1	10.666666666666666	3.8974479166666667	0.812	0	23	134	yes	no	Surgery
3 Surgery, ICU	2013 Q3	23.34651124337883	0	9.666666666666666	3.7167013888888887	0.633	0.048	22	126	yes	no	Surgery
3 Surgery, ICU	2013 Q4	28.782356150781474	2	11	3.961284722222222	0.8	0.042	24	159	yes	no	Surgery
1 Cardiac	2010 Q1	83.71335648151003	2	13.666666666666666	3.674212962962963	NA	0.019	23	227	no	no	Other
1 Cardiac	2010 Q2	105.02103174588486	5	18	3.740480324074074	NA	0.021	24	270	no	no	Other
1 Cardiac	2010 Q3	89.60504629629304	8	19.666666666666668	3.640978009259259	NA	0.029	21	262	no	no	Other
1 Cardiac	2010 Q4	100.37847222224897	2	18.666666666666668	3.7778472222222224	NA	0.037	25	264	no	no	Other
1 Cardiac	2011 Q1	96.43918154743389	2	20	3.8548842592592596	NA	0.022	24	292	no	no	Other
1 Cardiac	2011 Q2	97.47296626984397	3	19.333333333333332	3.9855671296296293	NA	0.015	22	257	no	no	Other
1 Cardiac	2011 Q3	91.6760863093763	2	19.333333333333332	4.104166666666667	NA	0.056	22	228	no	no	Other
1 Cardiac	2011 Q4	83.99057870370572	1	16	3.9886689814814815	NA	0.043	26	288	no	no	Other
1 Cardiac	2012 Q1	93.39442294970458	5	16.666666666666668	3.7730034722222223	NA	0.05	32	332	no	no	Other
1 Cardiac	2012 Q2	101.69672453701719	5	18	3.194548611111111	NA	0.025	24	329	no	no	Other
1 Cardiac	2012 Q3	29.729909060826156	1	4	3.2787037037037035	NA	0.016	15	94	no	no	Other
1 Cardiac	2013 Q1	14.239639550275017	1	2.3333333333333335	5.926284722222222	0.8	0.083	15	34	no	no	Other
1 Cardiac	2013 Q2	14.70761739415632	0	4	4.144311342592593	0.6	0.121	28	89	no	no	Other
1 Cardiac	2013 Q3	21.68833002651778	0	5	4.790491898148148	0.883	0.1	20	61	no	no	Other
1 Cardiac	2013 Q4	29.509381613744615	1	7.666666666666667	3.9563483796296297	0.867	0.094	26	95	no	no	Other
2 Neurosurgery, HDU	2010 Q1	52.1813210978411	1	9.666666666666666	7.7091203703703695	0.6	0.022	20	98	yes	no	Surgery
2 Neurosurgery, HDU	2010 Q2	65.6918700396786	6	10.333333333333334	6.579409722222222	0.778	0.039	17	95	yes	no	Surgery
2 Neurosurgery, HDU	2010 Q3	61.69832837316186	2	5.666666666666667	7.243796296296296	0.756	0.047	17	72	yes	no	Surgery
2 Neurosurgery, HDU	2010 Q4	70.77724537040714	4	12.333333333333334	7.724872685185185	0.65	0.056	15	87	yes	no	Surgery
2 Neurosurgery, HDU	2011 Q1	60.29698578035209	2	12.333333333333334	9.206053240740742	0.659	0.047	14	86	yes	no	Surgery
2 Neurosurgery, HDU	2011 Q2	75.72295800271914	1	9.666666666666666	8.064861111111112	0.643	0.028	13	102	yes	no	Surgery
2 Neurosurgery, HDU	2011 Q3	69.16061177249986	2	11	9.674027777777777	0.633	0.03	20	110	yes	no	Surgery
2 Neurosurgery, HDU	2011 Q4	69.97792162694891	4	11.666666666666666	7.891145833333334	0.592	0.019	17	109	yes	no	Surgery
2 Neurosurgery, HDU	2012 Q1	56.84725363755422	1	12.666666666666666	8.370648148148149	0.707	0	19	96	yes	no	Surgery
2 Neurosurgery, HDU	2012 Q2	60.02084821425603	1	10.666666666666666	7.329855324074074	0.8	0	14	99	yes	no	Surgery
2 Neurosurgery, HDU	2012 Q3	68.66128306878689	3	12.333333333333334	6.853842592592593	0.84	0.034	18	102	yes	no	Surgery
2 Neurosurgery, HDU	2012 Q4	62.1108052247856	2	10.666666666666666	6.94212962962963	0.809	0.023	17	103	yes	no	Surgery
2 Neurosurgery, HDU	2013 Q1	46.255783730186856	1	12.666666666666666	7.394027777777778	0.627	0.031	21	109	yes	no	Surgery
2 Neurosurgery, HDU	2013 Q2	43.75008597882815	0	11.333333333333334	8.088408564814817	0.83	0.043	20	100	yes	no	Surgery
2 Neurosurgery, HDU	2013 Q3	47.81591269840356	0	10.666666666666666	7.910231481481482	0.875	0.013	18	90	yes	no	Surgery
2 Neurosurgery, HDU	2013 Q4	38.136722883631535	1	11.333333333333334	7.038969907407408	0.717	0.055	22	113	yes	no	Surgery
1 Medical, ICU, HDU	2010 Q1	50.4904431217228	5	11.333333333333334	4.937702546296297	0.809	0.092	28	132	yes	no	Medical
1 Medical, ICU, HDU	2010 Q2	85.95155092591176	3	16.333333333333332	5.118333333333333	0.807	0.086	26	141	yes	no	Medical
1 Medical, ICU, HDU	2010 Q3	101.3977529762689	7	17	5.741956018518518	0.775	0.108	27	133	yes	no	Medical
1 Medical, ICU, HDU	2010 Q4	99.87828869046585	6	19	4.994236111111111	0.545	0.079	24	130	yes	no	Medical
1 Medical, ICU, HDU	2011 Q1	107.1787830687429	5	20.666666666666668	6.138518518518518	0.688	0.128	24	143	yes	no	Medical
1 Medical, ICU, HDU	2011 Q2	106.85621693120923	3	18.333333333333332	6.3312731481481475	0.733	0.092	23	146	yes	no	Medical
1 Medical, ICU, HDU	2011 Q3	101.5575810184973	3	17.333333333333332	6.700468750000001	0.792	0.148	27	143	yes	no	Medical
1 Medical, ICU, HDU	2011 Q4	108.18303736767334	4	15.666666666666666	5.798784722222223	0.767	0.077	26	151	yes	no	Medical
1 Medical, ICU, HDU	2012 Q1	146.99744378308122	10	20.666666666666668	5.896875	0.565	0.093	30	162	yes	no	Medical
1 Medical, ICU, HDU	2012 Q2	148.87307705027365	0	21	5.479374999999999	0.583	0.107	26	128	yes	no	Medical
1 Medical, ICU, HDU	2012 Q3	146.67473048939027	5	19.666666666666668	6.6869907407407405	0.786	0.107	31	152	yes	no	Medical
1 Medical, ICU, HDU	2012 Q4	148.8456464946998	3	19.666666666666668	6.88525462962963	0.625	0.068	28	131	yes	no	Medical
1 Medical, ICU, HDU	2013 Q1	114.77550429898152	3	21.666666666666668	5.845833333333333	0.714	0.065	29	124	yes	no	Medical
1 Medical, ICU, HDU	2013 Q2	81.85281911374803	4	18	6.725868055555556	0.9	0.069	30	121	yes	no	Medical
1 Medical, ICU, HDU	2013 Q3	98.08958333335649	2	17.333333333333332	6.922986111111111	0.675	0.086	27	129	yes	no	Medical
1 Medical, ICU, HDU	2013 Q4	95.12866567459878	2	18	6.966759259259259	0.933	0.096	29	138	yes	no	Medical
1 Surgery, HDU	2010 Q1	112.61332506631847	3	21	5.125451388888889	0.462	0.012	27	382	yes	no	Surgery
1 Surgery, HDU	2010 Q2	124.86690806885755	4	25.666666666666668	4.932534722222222	0.712	0.08	30	392	yes	no	Surgery
1 Surgery, HDU	2010 Q3	120.45454199729784	4	20.333333333333332	4.7943692129629625	0.694	0.044	30	388	yes	no	Surgery
1 Surgery, HDU	2010 Q4	90.51746362422212	3	21.333333333333332	4.77433449074074	0.64	0.072	28	402	yes	no	Surgery
1 Surgery, HDU	2011 Q1	106.09659226191835	5	19	4.884965277777778	0.727	0.026	29	406	yes	no	Surgery
1 Surgery, HDU	2011 Q2	121.45543154749228	4	22	4.927939814814815	0.7	0.009	30	380	yes	no	Surgery
1 Surgery, HDU	2011 Q3	126.8129728836257	6	21.666666666666668	5.888020833333333	0.75	0.047	29	393	yes	no	Surgery
1 Surgery, HDU	2011 Q4	126.51985119060012	6	23.666666666666668	4.8743692129629625	0.612	0.039	30	406	yes	no	Surgery
1 Surgery, HDU	2012 Q1	135.41188657401634	9	29	4.900462962962964	0.6	0.071	32	419	yes	no	Surgery
1 Surgery, HDU	2012 Q2	145.6632886904193	3	22.666666666666668	5.083333333333333	0.663	0.06	32	450	yes	no	Surgery
1 Surgery, HDU	2012 Q3	138.45985945779447	5	26	4.902060185185185	0.6	0.034	33	444	yes	no	Surgery
1 Surgery, HDU	2012 Q4	120.97472387578851	5	20.666666666666668	4.835972222222222	0.682	0.078	29	410	yes	no	Surgery
1 Surgery, HDU	2013 Q1	104.19432539687487	4	26.666666666666668	5.030920138888889	0.556	0.072	35	429	yes	no	Surgery
1 Surgery, HDU	2013 Q2	68.38115740748758	2	24.333333333333332	5.478020833333334	0.647	0.012	34	431	yes	no	Surgery
1 Surgery, HDU	2013 Q3	84.72104993385788	1	22	4.7029398148148145	0.733	0.035	34	447	yes	no	Surgery
1 Surgery, HDU	2013 Q4	88.86946924612235	2	25	4.9576967592592585	0.595	0.068	28	426	yes	no	Surgery
5 Coronary Care, Cardiac Medical	2012 Q3	79.35665674610655	1	14.666666666666666	3.7921238425925923	0.615	0.045	25	224	no	no	Other
5 Coronary Care, Cardiac Medical	2012 Q4	117.7646230157715	6	21.666666666666668	3.4126215277777776	0.825	0.038	22	265	no	no	Other
5 Coronary Care, Cardiac Medical	2013 Q1	86.55555886244721	2	25	3.4175925925925927	0.9	0.047	28	265	no	no	Other
5 Coronary Care, Cardiac Medical	2013 Q2	70.83943783067704	1	21	3.769716435185185	0.767	0.048	27	279	no	no	Other
5 Coronary Care, Cardiac Medical	2013 Q3	86.51982142863395	3	20.666666666666668	3.8423900462962965	0.9	0.023	25	313	no	no	Other
5 Coronary Care, Cardiac Medical	2013 Q4	84.89784060854278	1	16.666666666666668	3.788206018518518	0.825	0.035	26	264	no	no	Other
5 Surgery	2010 Q1	217.44473379631907	4	31.333333333333332	2.6876041666666666	0.615	0.043	16	227	no	yes	Surgery
5 Surgery	2010 Q2	286.99352678574144	11	47	2.7382291666666667	0.69	0.048	17	282	no	yes	Surgery
5 Surgery	2010 Q3	288.0233416004406	20	50	2.4574594907407405	0.625	0.07	17	291	no	yes	Surgery
5 Surgery	2010 Q4	284.5809060847131	27	47.666666666666664	2.766608796296296	0.543	0.052	19	263	no	yes	Surgery
5 Surgery	2011 Q1	299.7872916666251	9	47.333333333333336	2.746539351851852	0.722	0.053	15	250	no	yes	Surgery
5 Surgery	2011 Q2	295.464272486775	10	48.333333333333336	2.772008101851852	0.703	0.064	16	255	no	yes	Surgery
5 Surgery	2011 Q3	309.3899421296941	8	48.333333333333336	2.8121064814814813	0.703	0.064	16	249	no	yes	Surgery
5 Surgery	2011 Q4	321.38166501317	7	48.333333333333336	2.9586111111111113	0.66	0.042	14	249	no	yes	Surgery
5 Surgery	2012 Q1	287.26864914012623	11	50.333333333333336	2.845601851851852	0.557	0.083	23	218	no	yes	Surgery
5 Surgery	2012 Q2	250.29668320091	11	47.333333333333336	2.9301157407407405	0.76	0.068	19	226	no	yes	Surgery
5 Surgery	2012 Q3	279.5796643518277	8	45.666666666666664	2.8137731481481483	0.694	0.049	21	239	no	yes	Surgery
5 Surgery	2012 Q4	280.5246064814743	13	48	2.8961284722222222	0.75	0.044	25	207	no	yes	Surgery
5 Surgery	2013 Q1	244.9225264551159	11	52.333333333333336	2.978101851851852	0.797	0.068	20	190	no	yes	Surgery
5 Surgery	2013 Q2	208.05431051581635	3	48.666666666666664	2.883506944444444	0.9	0.079	26	242	no	yes	Surgery
5 Surgery	2013 Q3	273.99336640209486	4	48.333333333333336	2.8192013888888887	0.675	0.102	26	237	no	yes	Surgery
5 Surgery	2013 Q4	287.4149983464755	14	49	2.985011574074074	0.75	0.082	29	168	no	yes	Surgery
4 Surgery	2010 Q1	206.47727513233232	9	38.666666666666664	2.470954861111111	0.704	0.056	23	266	no	yes	Surgery
4 Surgery	2010 Q2	206.90978339947418	13	45.333333333333336	2.3820717592592593	0.659	0.05	24	237	no	yes	Surgery
4 Surgery	2010 Q3	188.42323082010333	18	45	2.4267881944444447	0.583	0.072	20	238	no	yes	Surgery
4 Surgery	2010 Q4	228.06547949719652	14	49.333333333333336	2.658570601851852	0.515	0.053	22	288	no	yes	Surgery
4 Surgery	2011 Q1	283.3414814815343	13	52.666666666666664	2.821979166666667	0.723	0.05	23	298	no	yes	Surgery
4 Surgery	2011 Q2	265.8569990081102	17	47	2.7325694444444446	0.803	0.072	24	284	no	yes	Surgery
4 Surgery	2011 Q3	260.1240079366044	8	51	2.813136574074074	0.579	0.064	25	289	no	yes	Surgery
4 Surgery	2011 Q4	243.19551587306634	9	49	2.7187384259259257	0.638	0.057	30	332	no	yes	Surgery
4 Surgery	2012 Q1	284.60164682553955	17	51.333333333333336	2.8027430555555557	0.622	0.061	27	327	no	yes	Surgery
4 Surgery	2012 Q2	270.94915178568027	6	52	2.821076388888889	0.518	0.08	26	305	no	yes	Surgery
4 Surgery	2012 Q3	260.60370866406055	11	50.333333333333336	2.438136574074074	0.797	0.079	29	333	no	yes	Surgery
4 Surgery	2012 Q4	288.1093287035887	17	52	2.690960648148148	0.524	0.095	30	297	no	yes	Surgery
4 Surgery	2013 Q1	250.71968584661536	5	52	2.894502314814815	0.65	0.075	24	279	no	yes	Surgery
4 Surgery	2013 Q2	200.90660383593186	5	54	2.9471990740740743	0.725	0.098	23	293	no	yes	Surgery
4 Surgery	2013 Q3	270.7899570107071	9	0	2.6981076388888887	0.817	0.071	30	325	no	yes	Surgery
4 Surgery	2013 Q4	251.2534887566357	2	0	2.866111111111111	0.712	0.06	22	313	no	yes	Surgery
2 Medical	2010 Q1	98.90313988093676	6	24.333333333333332	2.5625	0.562	0.069	18	211	no	yes	Medical
2 Medical	2010 Q2	165.73019675917052	13	35	2.801550925925926	0.641	0.073	20	228	no	yes	Medical
2 Medical	2010 Q3	215.26815806890028	22	46	2.5109201388888884	0.554	0.101	21	233	no	yes	Medical
2 Medical	2010 Q4	247.32850033054453	23	44	2.709224537037037	0.602	0.099	22	219	no	yes	Medical
2 Medical	2011 Q1	257.2353389550548	9	51	2.720034722222222	0.698	0.094	22	226	no	yes	Medical
2 Medical	2011 Q2	279.1692592592957	11	46.666666666666664	2.7785416666666665	0.681	0.106	20	260	no	yes	Medical
2 Medical	2011 Q3	314.4983730157355	16	50	2.904074074074074	0.608	0.035	24	242	no	yes	Medical
2 Medical	2011 Q4	263.7304447751194	7	50	2.6361805555555557	0.562	0.096	24	237	no	yes	Medical
2 Medical	2012 Q1	344.48056878302936	22	51	2.7488368055555554	0.567	0.069	29	246	no	yes	Medical
2 Medical	2012 Q2	308.1889318783953	8	52.333333333333336	2.75625	0.623	0.067	31	298	no	yes	Medical
2 Medical	2012 Q3	359.02551917992514	14	47.333333333333336	2.8944560185185186	0.72	0.073	29	226	no	yes	Medical
2 Medical	2012 Q4	350.0550479497127	9	53	2.844351851851852	0.674	0.101	26	187	no	yes	Medical
2 Medical	2013 Q1	313.19800429897276	8	53	2.8519270833333334	0.816	0.101	27	179	no	yes	Medical
2 Medical	2013 Q2	241.106860119004	6	51.333333333333336	2.9385879629629628	0.75	0.072	22	189	no	yes	Medical
2 Medical	2013 Q3	289.24658895503444	9	50.666666666666664	2.795335648148148	0.767	0.051	27	182	no	yes	Medical
2 Medical	2013 Q4	302.3932622355217	9	49.666666666666664	2.9147280092592593	0.714	0.07	24	179	no	yes	Medical
11 Surgery, HDU	2010 Q1	8.515302579365482	1	1.6666666666666667	2.618263888888889	NA	0.08	NA	NA	yes	no	Surgery
11 Surgery, HDU	2010 Q2	17.450562169266853	2	3	2.001400462962963	NA	0.06	8	23	yes	no	Surgery
11 Surgery, HDU	2010 Q3	13.300922619071239	1	2.6666666666666665	2.6572627314814814	NA	0.074	6	18	yes	no	Surgery
1 Orthopaedics	2010 Q1	176.8878108463865	3	28	2.4670254629629627	0.5	0.011	13	133	no	no	Ortho
1 Orthopaedics	2010 Q2	188.08375330679561	3	36.333333333333336	2.363287037037037	0.825	0.006	10	133	no	no	Ortho
1 Orthopaedics	2010 Q3	165.27089451052458	3	31	2.458136574074074	0.718	0.01	7	137	no	no	Ortho
1 Orthopaedics	2010 Q4	185.16532572754747	5	29	2.722233796296296	0.81	0.013	10	152	no	no	Ortho
1 Orthopaedics	2011 Q1	182.598407738091	4	40.666666666666664	2.725162037037037	0.661	0.014	10	162	no	no	Ortho
1 Orthopaedics	2011 Q2	202.8126951058889	1	34	2.762465277777778	0.714	0.014	13	180	no	no	Ortho
1 Orthopaedics	2011 Q3	227.2533234127644	1	42	2.6674189814814815	0.82	0.009	10	198	no	no	Ortho
1 Orthopaedics	2011 Q4	234.69325066139294	9	37	2.778321759259259	0.724	0.004	14	184	no	no	Ortho
1 Orthopaedics	2012 Q1	229.02383597892359	5	35.666666666666664	2.758958333333333	NA	0.005	11	161	no	no	Ortho
1 Orthopaedics	2012 Q2	236.39834490723982	7	41.666666666666664	2.718744212962963	0.714	0.011	11	185	no	no	Ortho
1 Orthopaedics	2012 Q3	234.68462466929037	2	38.333333333333336	2.7642708333333332	0.653	0.01	16	197	no	no	Ortho
1 Orthopaedics	2012 Q4	267.84494708983954	6	45.333333333333336	2.568125	0.808	0.012	11	167	no	no	Ortho
1 Orthopaedics	2013 Q1	286.0122089947452	1	43.666666666666664	2.5733738425925923	0.742	0.009	13	153	no	no	Ortho
1 Orthopaedics	2013 Q2	211.33565641543046	1	44.333333333333336	2.582777777777778	0.528	0.003	13	191	no	no	Ortho
1 Orthopaedics	2013 Q3	283.00379464272504	7	44	2.548767361111111	0.753	0.008	14	187	no	no	Ortho
1 Orthopaedics	2013 Q4	246.80879794977164	4	43.333333333333336	2.5559374999999998	0.723	0.011	12	210	no	no	Ortho
6 Surgery	2010 Q1	141.80917824071622	3	24.666666666666668	3.0479861111111113	0.581	0.047	17	124	no	yes	Surgery
6 Surgery	2010 Q2	160.23843749997127	4	30.333333333333332	2.980625	0.653	0.035	19	124	no	yes	Surgery
6 Surgery	2010 Q3	151.57841765871086	10	21.666666666666668	2.911423611111111	0.648	0.041	19	110	no	yes	Surgery
6 Surgery	2010 Q4	124.98284722228638	8	20.333333333333332	2.9141435185185185	0.643	0.051	14	135	no	yes	Surgery
6 Surgery	2011 Q1	152.87281911373202	4	27.666666666666668	3.751903935185185	0.685	0.029	17	110	no	yes	Surgery
6 Surgery	2011 Q2	157.73890211641492	3	23.333333333333332	2.909375	0.636	0.041	19	132	no	yes	Surgery
6 Surgery	2011 Q3	155.14941468266034	4	27.333333333333332	2.830775462962963	0.627	0.027	18	152	no	yes	Surgery
6 Surgery	2011 Q4	178.48152943123597	1	28.666666666666668	3.2631655092592595	0.8	0.045	18	123	no	yes	Surgery
6 Surgery	2012 Q1	178.58622685177616	6	25.666666666666668	2.9410300925925927	0.717	0.021	20	147	no	yes	Surgery
6 Surgery	2012 Q2	156.57644345241292	3	26.666666666666668	2.9534317129629626	0.603	0.025	23	154	no	yes	Surgery
6 Surgery	2012 Q3	180.5051421957417	6	26.666666666666668	2.960625	0.828	0.003	20	165	no	yes	Surgery
6 Surgery	2012 Q4	190.4433515210781	4	27.333333333333332	2.8746064814814813	0.786	0.025	19	166	no	yes	Surgery
6 Surgery	2013 Q1	163.4811243385474	4	29.333333333333332	2.9613541666666667	0.659	0.066	24	161	no	yes	Surgery
6 Surgery	2013 Q2	152.94778769842733	5	33.666666666666664	3.0750694444444444	0.705	0.096	21	139	no	yes	Surgery
6 Surgery	2013 Q3	159.19422619044522	2	30	2.9097685185185185	0.633	0.033	23	123	no	yes	Surgery
6 Surgery	2013 Q4	205.52195601858395	5	42	3.0849305555555557	0.825	0.116	29	171	no	yes	Surgery
6 Medical, GRM	2010 Q1	0.37329695768521887	0	46.666666666666664	3.3360416666666666	0.578	0.26	22	183	no	yes	Medical
6 Medical, GRM	2010 Q2	80.74249338631066	8	56	3.6498958333333333	0.596	0.133	24	244	no	yes	Medical
6 Medical, GRM	2010 Q3	248.41034391527322	24	51.333333333333336	3.72859375	0.643	0.119	24	192	no	yes	Medical
6 Medical, GRM	2010 Q4	234.54363591278684	17	51.666666666666664	3.8128356481481482	0.714	0.163	22	127	no	yes	Medical
6 Medical, GRM	2011 Q1	277.34693452373557	20	51.666666666666664	4.101967592592592	0.699	0.136	24	152	no	yes	Medical
6 Medical, GRM	2011 Q2	293.1862037038515	22	50	4.0612152777777775	0.738	0.149	19	114	no	yes	Medical
6 Medical, GRM	2011 Q3	298.15566964282687	21	48.333333333333336	4.711938657407408	0.635	0.196	21	142	no	yes	Medical
6 Medical, GRM	2011 Q4	286.7397222221898	13	50	3.9880439814814816	0.775	0.149	22	161	no	yes	Medical
6 Medical, GRM	2012 Q1	318.77646660054245	23	50.333333333333336	4.723153935185185	0.69	0.132	28	144	no	yes	Medical
6 Medical, GRM	2012 Q2	310.1879861112174	17	53.333333333333336	4.1228240740740745	0.714	0.111	31	169	no	yes	Medical
6 Medical, GRM	2012 Q3	322.76201058197813	14	50	4.948449074074074	0.728	0.177	24	129	no	yes	Medical
6 Medical, GRM	2012 Q4	295.21054232803533	22	52.333333333333336	4.622511574074075	0.667	0.166	31	139	no	yes	Medical
6 Medical, GRM	2013 Q1	307.1461011904771	14	53.333333333333336	4.740219907407408	0.75	0.146	23	100	no	yes	Medical
6 Medical, GRM	2013 Q2	172.66601851851692	7	49.666666666666664	3.9834259259259257	0.789	0.241	25	184	no	yes	Medical
6 Medical, GRM	2013 Q3	206.96588624338196	8	50.666666666666664	4.587777777777778	0.829	0.23	24	166	no	yes	Medical
6 Medical, GRM	2013 Q4	158.94586640213748	5	45.333333333333336	4.70265625	0.771	0.393	24	186	no	yes	Medical
2 Orthopaedics	2010 Q1	246.81827876986128	15	36.666666666666664	2.7886689814814813	0.626	0.063	24	116	no	yes	Ortho
2 Orthopaedics	2010 Q2	253.0816848544627	7	48	2.859490740740741	0.646	0.049	22	135	no	yes	Ortho
2 Orthopaedics	2010 Q3	262.44839451057584	22	48.666666666666664	3.288530092592593	0.593	0.112	21	153	no	yes	Ortho
2 Orthopaedics	2010 Q4	182.99113425921703	6	37	3.6445833333333333	0.654	0.169	24	98	no	yes	Ortho
2 Orthopaedics	2011 Q1	154.78887070112873	6	42	3.6358796296296294	0.742	0.285	20	86	no	yes	Ortho
2 Orthopaedics	2011 Q2	169.307012235475	15	41.333333333333336	3.4346064814814814	0.615	0.193	21	94	no	yes	Ortho
2 Orthopaedics	2011 Q3	130.54083002653354	7	45.333333333333336	3.095248842592593	0.61	0.218	22	101	no	yes	Ortho
2 Orthopaedics	2011 Q4	191.24805886230985	8	53.666666666666664	3.2143865740740742	0.79	0.17	22	112	no	yes	Ortho
2 Orthopaedics	2012 Q1	275.8148776454319	23	52	3.3894560185185183	0.614	0.096	24	96	no	yes	Ortho
2 Orthopaedics	2012 Q2	257.50861772486314	18	49.666666666666664	3.7816261574074073	0.48	0.127	20	74	no	yes	Ortho
2 Orthopaedics	2012 Q3	226.83243882261135	14	41	3.677997685185185	0.62	0.135	20	88	no	yes	Ortho
2 Orthopaedics	2012 Q4	210.73222883595355	26	47	3.4347337962962965	0.695	0.161	24	84	no	yes	Ortho
2 Orthopaedics	2013 Q1	228.4903488756907	8	51.333333333333336	3.714363425925926	0.575	0.116	20	101	no	yes	Ortho
2 Orthopaedics	2013 Q2	176.81593584658614	7	53.333333333333336	3.688912037037037	0.552	0.158	21	96	no	yes	Ortho
2 Orthopaedics	2013 Q3	219.7286557540527	4	51	3.795162037037037	0.753	0.183	24	110	no	yes	Ortho
2 Orthopaedics	2013 Q4	213.79372023802688	8	50	2.9978530092592592	0.509	0.153	19	103	no	yes	Ortho
5 Medical, Renal	2010 Q1	191.10001653442728	18	35.666666666666664	3.5865625	0.632	0.113	21	138	no	yes	Medical
5 Medical, Renal	2010 Q2	236.9933779763357	17	47	3.1230266203703705	0.591	0.09	26	118	no	yes	Medical
5 Medical, Renal	2010 Q3	257.38195601847787	22	44.666666666666664	3.0730497685185183	0.681	0.126	25	117	no	yes	Medical
5 Medical, Renal	2010 Q4	163.19056216929675	17	36.333333333333336	3.088009259259259	0.58	0.121	22	123	no	yes	Medical
5 Medical, Renal	2011 Q1	243.4852364418138	8	47.666666666666664	3.4461226851851854	0.474	0.123	20	104	no	yes	Medical
5 Medical, Renal	2011 Q2	260.30048776458136	6	50.666666666666664	2.9811342592592593	0.688	0.084	22	123	no	yes	Medical
5 Medical, Renal	2011 Q3	282.2048412699666	12	52	3.101273148148148	0.59	0.08	21	146	no	yes	Medical
5 Medical, Renal	2011 Q4	351.7647073412796	19	48.333333333333336	3.6944444444444446	0.6	0.083	26	162	no	yes	Medical
5 Medical, Renal	2012 Q1	326.2884457672788	13	47.666666666666664	3.412164351851852	0.633	0.059	33	192	no	yes	Medical
5 Medical, Renal	2012 Q2	339.6572304893511	13	46.333333333333336	3.6543402777777776	0.756	0.072	26	167	no	yes	Medical
5 Medical, Renal	2012 Q3	360.69654761891235	14	46.666666666666664	3.5936805555555553	0.62	0.06	26	148	no	yes	Medical
5 Medical, Renal	2012 Q4	336.5075281083621	12	52	3.7569155092592594	0.767	0.096	27	164	no	yes	Medical
5 Medical, Renal	2013 Q1	288.93633267203626	7	52.333333333333336	3.772667824074074	0.757	0.137	27	143	no	yes	Medical
5 Medical, Renal	2013 Q2	217.3191567460453	6	50.333333333333336	3.5686458333333335	0.671	0.162	27	166	no	yes	Medical
5 Medical, Renal	2013 Q3	282.92486111111015	4	51	3.527835648148148	0.566	0.148	30	179	no	yes	Medical
5 Medical, Renal	2013 Q4	243.43697916664357	10	49.333333333333336	3.8188715277777776	0.66	0.155	27	154	no	yes	Medical
2 Oncology	2010 Q1	72.7165773810311	1	15	2.5756134259259262	0.55	0.053	11	107	no	yes	Oncology
2 Oncology	2010 Q2	127.34132275125883	8	19	3.0443344907407406	0.694	0.067	13	85	no	yes	Oncology
2 Oncology	2010 Q3	99.57003637561401	12	19.666666666666668	2.6397627314814818	0.543	0.11	15	114	no	yes	Oncology
2 Oncology	2010 Q4	142.75380291002563	8	19.333333333333332	2.9829050925925924	0.8	0.039	16	104	no	yes	Oncology
2 Oncology	2011 Q1	177.3183763227694	5	20	2.9592939814814816	0.717	0.015	12	121	no	yes	Oncology
2 Oncology	2011 Q2	153.77024305551268	9	19.333333333333332	3.032488425925926	0.875	0.046	13	109	no	yes	Oncology
2 Oncology	2011 Q3	160.96319940470335	7	19.666666666666668	2.920659722222222	0.772	0.018	16	129	no	yes	Oncology
2 Oncology	2011 Q4	160.15805059522523	4	19	3.359328703703704	0.73	0.032	20	123	no	yes	Oncology
2 Oncology	2012 Q1	153.9253505290882	1	19	2.9205960648148146	0.875	0.019	15	108	no	yes	Oncology
2 Oncology	2012 Q2	148.967890211629	3	21.666666666666668	2.8480324074074073	0.692	0.005	18	115	no	yes	Oncology
2 Oncology	2012 Q3	152.4252976190557	3	21.333333333333332	2.980063657407407	0.604	0.033	22	83	no	yes	Oncology
2 Oncology	2012 Q4	155.9594097222264	1	18.333333333333332	2.850277777777778	0.78	0.042	21	69	no	yes	Oncology
2 Oncology	2013 Q1	147.26481977508902	2	20	2.9699131944444446	0.683	0.023	24	98	no	yes	Oncology
2 Oncology	2013 Q2	126.08899470902578	1	27.666666666666668	2.909386574074074	0.793	0.034	23	90	no	yes	Oncology
2 Oncology	2013 Q3	210.9066666665144	3	30	2.9396875	0.78	0.027	22	91	no	yes	Oncology
2 Oncology	2013 Q4	283.73236111100834	5	47	3.946296296296296	0.763	0.078	24	102	no	yes	Oncology
8 Medical, Neuro	2010 Q1	54.00125661373503	2	13.666666666666666	2.653761574074074	NA	0.071	12	78	no	no	Medical
8 Medical, Neuro	2010 Q2	77.03680224865313	4	15.333333333333334	2.686400462962963	NA	0.06	16	101	no	no	Medical
8 Medical, Neuro	2010 Q3	106.14687499998074	9	15.666666666666666	2.046111111111111	NA	0.007	14	83	no	no	Medical
8 Medical, Neuro	2010 Q4	111.02247519840218	11	16.333333333333332	2.6722800925925925	NA	0.05	16	76	no	no	Medical
8 Medical, Neuro	2011 Q1	93.18698578051168	3	16	2.2867824074074075	NA	0.025	18	98	no	no	Medical
8 Medical, Neuro	2011 Q2	123.35060681217166	3	15.666666666666666	2.8264988425925925	NA	0.038	13	78	no	no	Medical
8 Medical, Neuro	2011 Q3	113.15566302893937	4	17	2.4656018518518517	NA	0.019	14	81	no	no	Medical
8 Medical, Neuro	2011 Q4	128.48727017195716	8	15.333333333333334	2.8595717592592593	NA	0.029	14	88	no	no	Medical
8 Medical, Neuro	2012 Q1	88.56160052911022	3	10	3.9499305555555555	NA	0.071	10	63	no	no	Medical
8 Medical, Neuro	2012 Q2	124.69546792326607	1	15.666666666666666	2.335787037037037	NA	0.049	13	88	no	no	Medical
8 Medical, Neuro	2012 Q3	138.30891203702132	3	15	2.833663194444444	NA	0	14	66	no	no	Medical
8 Medical, Neuro	2012 Q4	113.37132771172932	7	16	2.6675578703703704	NA	0.046	15	75	no	no	Medical
8 Medical, Neuro	2013 Q1	122.20193287032123	3	17	2.0467939814814815	NA	0.045	14	86	no	no	Medical
8 Medical, Neuro	2013 Q2	74.66782242067718	5	16.666666666666668	2.1228298611111107	NA	0.059	20	124	no	no	Medical
8 Medical, Neuro	2013 Q3	108.45471726186166	1	15.666666666666666	2.903408564814815	NA	0.053	19	116	no	no	Medical
8 Medical, Neuro	2013 Q4	261.1227992727275	14	40.666666666666664	2.79630787037037	NA	0.024	22	163	no	no	Medical
4 Medical, HDU	2010 Q1	5.404404761903412	0	4	5.6452430555555555	NA	0.098	15	44	yes	no	Medical
4 Medical, HDU	2010 Q2	12.594224537075181	0	3	5.127893518518519	NA	0.074	18	42	yes	no	Medical
4 Medical, HDU	2010 Q3	20.111562500024515	2	1.6666666666666667	5.531180555555555	NA	0	11	31	yes	no	Medical
4 Medical, HDU	2010 Q4	19.932187500027926	0	3.3333333333333335	4.376938657407408	NA	0.02	14	33	yes	no	Medical
4 Medical, HDU	2011 Q1	18.80680224865485	0	2.3333333333333335	5.64363425925926	NA	0.075	17	39	yes	no	Medical
4 Medical, HDU	2011 Q2	22.184533730134213	0	3.6666666666666665	6.228587962962963	NA	0.068	12	29	yes	no	Medical
4 Medical, HDU	2011 Q3	24.282962962967954	1	3.3333333333333335	5.762627314814814	NA	0	17	41	yes	no	Medical
4 Medical, HDU	2011 Q4	24.558406084718076	0	4	4.228344907407408	NA	0	15	47	yes	no	Medical
4 Medical, HDU	2012 Q1	35.3298263888475	0	4.333333333333333	6.013958333333333	NA	0.024	15	31	yes	no	Medical
4 Medical, HDU	2012 Q2	22.959594907381433	0	2.3333333333333335	6.3125	NA	0	19	38	yes	no	Medical
4 Medical, HDU	2012 Q3	34.040453042289485	0	6	7.6903703703703705	NA	0	18	46	yes	no	Medical
4 Medical, HDU	2012 Q4	35.89485449727626	0	4.333333333333333	5.668217592592592	NA	0	15	41	yes	no	Medical
4 Medical, HDU	2013 Q1	29.401679894190586	0	4.666666666666667	6.998240740740741	NA	0.043	19	36	yes	no	Medical
4 Medical, HDU	2013 Q2	19.092519841212948	0	5.333333333333333	5.851516203703704	NA	0	16	51	yes	no	Medical
4 Medical, HDU	2013 Q3	24.990441468281524	1	5	5.910121527777777	NA	0.019	15	49	yes	no	Medical
4 Medical, HDU	2013 Q4	14.376569113827161	0	4.666666666666667	8.706458333333334	NA	0.033	18	47	yes	no	Medical
4 Oncology	2010 Q1	138.7274867725301	3	24	4.071099537037037	0.632	0.053	21	83	no	no	Oncology
4 Oncology	2010 Q2	183.80406911370173	8	27	4.149467592592592	0.69	0.053	21	81	no	no	Oncology
4 Oncology	2010 Q3	167.74584656087237	11	27.666666666666668	3.9136921296296294	0.704	0.089	24	74	no	no	Oncology
4 Oncology	2010 Q4	172.9080142196289	9	27	3.8824537037037037	0.462	0.062	20	79	no	no	Oncology
4 Oncology	2011 Q1	181.7867774471491	2	27.333333333333332	3.8291724537037037	0.629	0.065	22	82	no	no	Oncology
4 Oncology	2011 Q2	162.94472056885752	4	26	4.582876157407408	0.55	0.088	20	92	no	no	Oncology
4 Oncology	2011 Q3	178.67296957674063	2	26.666666666666668	4.630405092592593	0.86	0.078	20	90	no	no	Oncology
4 Oncology	2011 Q4	162.31783234139908	6	26	4.494143518518519	0.7	0.145	21	79	no	no	Oncology
4 Oncology	2012 Q1	147.76152612424423	3	20.666666666666668	3.5828935185185187	0.733	0.078	25	84	no	no	Oncology
4 Oncology	2012 Q2	112.60415178569507	0	18.333333333333332	3.8275694444444444	0.583	0.112	18	71	no	no	Oncology
4 Oncology	2012 Q3	185.51392030424196	2	26.666666666666668	3.910601851851852	0.793	0.048	26	76	no	no	Oncology
4 Oncology	2012 Q4	200.0399718915634	6	24.333333333333332	4.650439814814815	0.857	0.082	24	80	no	no	Oncology
4 Oncology	2013 Q1	190.51471395505	5	26.666666666666668	4.67890625	0.828	0.09	22	72	no	no	Oncology
4 Oncology	2013 Q2	139.79174437834692	2	27.333333333333332	5.086336805555556	0.9	0.084	25	85	no	no	Oncology
4 Oncology	2013 Q3	187.32194609794027	0	26.333333333333332	4.044554398148148	0.767	0.078	26	80	no	no	Oncology
3 Oncology	2010 Q1	121.63459325388843	5	21.333333333333332	3.7498958333333334	0.5	0.038	21	115	no	no	Oncology
3 Oncology	2010 Q2	172.3865294312874	4	27.666666666666668	3.759114583333333	0.692	0.096	25	124	no	no	Oncology
3 Oncology	2010 Q3	144.7016815475403	6	23.666666666666668	3.839525462962963	0.714	0.075	21	101	no	no	Oncology
3 Oncology	2010 Q4	167.3577033730773	3	25.333333333333332	3.9383333333333335	0.734	0.09	17	96	no	no	Oncology
3 Oncology	2011 Q1	163.30761574077368	5	26.666666666666668	3.780758101851852	0.684	0.09	22	101	no	no	Oncology
3 Oncology	2011 Q2	186.4062698412531	2	26	5.042146990740741	0.756	0.051	23	94	no	no	Oncology
3 Oncology	2011 Q3	174.92235284403998	3	27.666666666666668	4.047164351851852	0.663	0.067	17	84	no	no	Oncology
3 Oncology	2011 Q4	187.31547619054118	3	25.666666666666668	5.447204861111111	0.829	0.114	22	73	no	no	Oncology
3 Oncology	2012 Q1	205.61359788361946	3	25.333333333333332	4.436880787037037	0.814	0.098	20	75	no	no	Oncology
3 Oncology	2012 Q2	197.6084887566333	5	26.666666666666668	3.9678993055555556	0.884	0.077	18	69	no	no	Oncology
3 Oncology	2012 Q3	207.88301917981318	3	24.666666666666668	4.564236111111111	0.849	0.061	23	75	no	no	Oncology
3 Oncology	2012 Q4	206.1348759920965	1	27	4.163802083333334	0.891	0.056	22	91	no	no	Oncology
3 Oncology	2013 Q1	196.93334490750686	4	29.333333333333332	4.687175925925926	0.785	0.073	28	99	no	no	Oncology
3 Oncology	2013 Q2	160.34441798936774	0	26.666666666666668	5.164930555555555	0.8	0.035	21	78	no	no	Oncology
3 Oncology	2013 Q3	217.02324735450398	2	26.333333333333332	4.575653935185185	0.758	0.033	28	94	no	no	Oncology
3 Oncology	2013 Q4	190.77162698407935	4	23.333333333333332	3.8658449074074075	0.76	0.069	20	68	no	no	Oncology
5 Oncology, HDU	2010 Q1	52.49917824072731	0	7.333333333333333	7.977245370370371	NA	0.053	10	34	yes	no	Oncology
5 Oncology, HDU	2010 Q2	72.61170634922351	1	9	5.353344907407408	NA	0.111	11	47	yes	no	Oncology
5 Oncology, HDU	2010 Q3	65.0697833995278	1	7	7.1344212962962965	NA	0.048	9	39	yes	no	Oncology
5 Oncology, HDU	2010 Q4	51.665977182567964	0	6	8.265578703703703	NA	0.056	9	37	yes	no	Oncology
5 Oncology, HDU	2011 Q1	60.31447255290345	0	8	5.305648148148148	NA	0.103	11	44	yes	no	Oncology
5 Oncology, HDU	2011 Q2	57.58060019842304	0	8	6.856064814814815	NA	0.04	8	38	yes	no	Oncology
5 Oncology, HDU	2011 Q3	63.08739417991448	0	7.666666666666667	6.528923611111111	NA	0.15	10	27	yes	no	Oncology
5 Oncology, HDU	2011 Q4	79.43232473539345	2	8.666666666666666	11.464832175925926	NA	0.043	6	21	yes	no	Oncology
5 Oncology, HDU	2012 Q1	70.58777447091396	0	8.333333333333334	8.472141203703703	NA	0.065	11	30	yes	no	Oncology
5 Oncology, HDU	2012 Q2	75.3307407407137	0	7	5.180659722222222	NA	0.06	12	35	yes	no	Oncology
5 Oncology, HDU	2012 Q3	70.01433201052835	0	7.333333333333333	6.612314814814815	NA	0.079	6	24	yes	no	Oncology
5 Oncology, HDU	2012 Q4	78.10070271163362	0	8.333333333333334	5.857974537037037	NA	0	10	30	yes	no	Oncology
5 Oncology, HDU	2013 Q1	81.78876984125178	1	8.333333333333334	7.377581018518518	NA	0.028	7	36	yes	no	Oncology
5 Oncology, HDU	2013 Q2	69.71340939155748	0	7.666666666666667	10.564918981481481	NA	0	5	29	yes	no	Oncology
5 Oncology, HDU	2013 Q3	78.68265046297974	0	8	7.847783564814815	NA	0	9	25	yes	no	Oncology
5 Oncology, HDU	2013 Q4	68.49241732806323	0	6.666666666666667	12.619369212962962	NA	0.034	9	22	yes	no	Oncology
9 Medical	2012 Q1	119.67604497353088	3	19.333333333333332	2.9514872685185183	0.45	0.096	22	106	no	no	Medical
9 Medical	2012 Q2	145.2292807538518	2	22	2.6373148148148147	0.783	0.079	30	108	no	no	Medical
9 Medical	2012 Q3	134.90297619058825	1	18.333333333333332	2.802777777777778	0.852	0.094	22	72	no	no	Medical
9 Medical	2012 Q4	143.1881547619693	1	22	2.8048842592592593	0.72	0.098	27	89	no	no	Medical
9 Medical	2013 Q1	144.9323792988829	2	24.666666666666668	2.765902777777778	0.8	0.078	26	66	no	no	Medical
9 Medical	2013 Q2	104.34823578036396	3	21	2.869947916666667	0.759	0.103	29	77	no	no	Medical
9 Medical	2013 Q3	129.3924818122348	2	21	2.7777777777777777	0.633	0.062	24	83	no	no	Medical
9 Medical	2013 Q4	109.17219742061626	1	23	2.7152777777777777	0.7	0.098	26	97	no	no	Medical
2 Isolation	2010 Q1	0.4371197089903376	0	18	3.518472222222222	0.83	0.028	10	26	no	no	Other
2 Isolation	2010 Q2	37.28098710322591	3	26.333333333333332	3.277256944444445	0.633	0.131	12	42	no	no	Other
2 Isolation	2010 Q3	129.05780092583478	10	23	3.6659490740740743	0.714	0.168	12	39	no	no	Other
2 Isolation	2010 Q4	117.26436011904943	5	23	3.2763946759259257	0.636	0.158	11	32	no	no	Other
2 Isolation	2011 Q1	130.94116732816946	5	25	3.698414351851852	0.68	0.141	16	41	no	no	Other
2 Isolation	2011 Q2	137.39439980166932	4	20.333333333333332	3.3858854166666665	0.724	0.132	11	39	no	no	Other
2 Isolation	2011 Q3	139.55223710323796	4	23	3.5083101851851852	0.812	0.114	17	42	no	no	Other
2 Isolation	2011 Q4	132.31381944451238	3	20.666666666666668	3.631574074074074	0.738	0.146	18	58	no	no	Other
2 Isolation	2012 Q1	138.34099537029076	3	24.333333333333332	3.5829340277777777	0.7	0.141	18	52	no	no	Other
2 Isolation	2012 Q2	162.49245205021649	2	21.666666666666668	3.796226851851852	0.727	0.124	18	52	no	no	Other
2 Isolation	2012 Q3	140.25835482806863	3	20.666666666666668	3.562297453703704	0.8	0.129	18	60	no	no	Other
2 Isolation	2012 Q4	152.4375363755583	1	23.333333333333332	3.813090277777778	0.756	0.083	22	64	no	no	Other
2 Isolation	2013 Q1	144.03869212961322	0	22.666666666666668	3.729866898148148	0.704	0.126	23	55	no	no	Other
2 Isolation	2013 Q2	106.05677744712752	3	21.666666666666668	4.049953703703704	0.667	0.187	21	50	no	no	Other
2 Isolation	2013 Q3	113.98749173287145	2	21.333333333333332	3.479386574074074	0.767	0.119	23	48	no	no	Other
2 Isolation	2013 Q4	130.67894841270848	2	20.666666666666668	3.592251157407407	0.786	0.117	21	48	no	no	Other
3 Cardiac	2010 Q1	290.8514649470778	10	44.666666666666664	2.7807060185185186	0.389	0.035	23	440	no	no	Other
3 Cardiac	2010 Q2	346.74208498689694	27	54	2.736365740740741	0.573	0.071	22	485	no	no	Other
3 Cardiac	2010 Q3	386.48984457675334	27	54.333333333333336	2.7962037037037035	0.387	0.031	24	442	no	no	Other
3 Cardiac	2010 Q4	365.9397536375538	30	54.666666666666664	2.802835648148148	0.525	0.056	22	419	no	no	Other
3 Cardiac	2011 Q1	361.2388111772789	17	52.666666666666664	2.766215277777778	0.569	0.053	22	421	no	no	Other
3 Cardiac	2011 Q2	353.64124007923954	19	53.333333333333336	2.871012731481481	0.618	0.057	22	410	no	no	Other
3 Cardiac	2011 Q3	354.0538657408787	15	52.666666666666664	2.7527314814814816	0.58	0.057	23	421	no	no	Other
3 Cardiac	2011 Q4	264.8556316137832	15	40.333333333333336	2.917997685185185	0.729	0.04	18	355	no	no	Other
3 Cardiac	2012 Q1	298.7134755291514	11	50	2.9559953703703705	0.696	0.036	23	411	no	no	Other
3 Cardiac	2012 Q2	338.93434027768905	19	52	2.834236111111111	0.661	0.062	26	365	no	no	Other
3 Cardiac	2012 Q3	325.5742162699016	20	49	2.8822453703703705	0.75	0.046	30	381	no	no	Other
3 Cardiac	2012 Q4	343.38645667996815	23	51.666666666666664	3.007372685185185	0.738	0.054	29	381	no	no	Other
3 Cardiac	2013 Q1	344.8377298280954	7	56	2.929988425925926	1	0.029	29	312	no	no	Other
3 Cardiac	2013 Q2	234.91202380956565	6	53	2.8175983796296293	0.55	0.025	31	358	no	no	Other
3 Cardiac	2013 Q3	335.68690476190704	8	54.333333333333336	2.9841435185185183	0.725	0.018	23	387	no	no	Other
3 Cardiac	2013 Q4	310.4522089948959	6	50.333333333333336	2.9272222222222224	0.714	0.024	27	438	no	no	Other
4 Cardiac	2010 Q1	2.3219361772381553	0	47.666666666666664	2.8034143518518517	0.43	0.094	27	135	no	no	Other
4 Cardiac	2010 Q2	68.6451736110525	5	56.666666666666664	2.7377199074074072	0.538	0.122	28	179	no	no	Other
4 Cardiac	2010 Q3	253.9172982803109	29	54	2.8140567129629632	0.429	0.136	28	139	no	no	Other
4 Cardiac	2010 Q4	297.1547139550706	22	57.333333333333336	2.8661689814814815	0.64	0.164	23	133	no	no	Other
4 Cardiac	2011 Q1	297.53776951058853	10	52.666666666666664	2.905920138888889	0.701	0.171	25	124	no	no	Other
4 Cardiac	2011 Q2	299.9644626322757	9	50.666666666666664	2.8855324074074074	0.492	0.13	22	141	no	no	Other
4 Cardiac	2011 Q3	300.91912863760837	15	55	2.8577083333333335	0.71	0.12	27	124	no	no	Other
4 Cardiac	2011 Q4	307.97044973540216	8	56.666666666666664	3.458946759259259	0.696	0.126	26	168	no	no	Other
4 Cardiac	2012 Q1	334.9950661375403	21	56.333333333333336	3.1429976851851853	0.831	0.155	29	161	no	no	Other
4 Cardiac	2012 Q2	334.92924603161134	7	54.333333333333336	3.6637210648148146	0.609	0.17	32	177	no	no	Other
4 Cardiac	2012 Q3	296.09416501314047	12	47.333333333333336	3.1046064814814813	0.68	0.113	26	212	no	no	Other
4 Cardiac	2012 Q4	332.80742890226	32	55	2.814236111111111	0.636	0.097	20	254	no	no	Other
4 Cardiac	2013 Q1	252.6412301586849	8	53.333333333333336	3.131875	0.6	0.164	20	178	no	no	Other
4 Cardiac	2013 Q2	203.50431216941692	7	55.333333333333336	3.052372685185185	0.83	0.217	23	191	no	no	Other
4 Cardiac	2013 Q3	266.03331349204615	7	52.333333333333336	3.0015682870370375	0.672	0.206	29	236	no	no	Other
4 Cardiac	2013 Q4	253.16931712957285	5	51.666666666666664	2.8938888888888887	0.6	0.166	33	244	no	no	Other
1 Oncology, Medical	2010 Q1	46.70763227516132	2	33.666666666666664	2.5508043981481485	NA	0.062	NA	NA	no	no	Oncology
1 Oncology, Medical	2010 Q2	164.2609193121568	5	38	2.824050925925926	NA	0.034	27	236	no	no	Oncology
1 Oncology, Medical	2010 Q3	180.07370701059912	6	36	2.864710648148148	NA	0.045	28	219	no	no	Oncology
1 Oncology, Medical	2010 Q4	182.1727083333956	13	32.666666666666664	2.730636574074074	NA	0.05	21	207	no	no	Oncology
1 Oncology, Medical	2011 Q1	198.73465443131204	3	35.333333333333336	2.7215682870370372	NA	0.075	27	220	no	no	Oncology
1 Oncology, Medical	2011 Q2	203.49533895495753	4	37.666666666666664	2.880451388888889	NA	0.068	25	240	no	no	Oncology
1 Oncology, Medical	2011 Q3	217.49046626980177	2	41.333333333333336	2.8660011574074074	NA	0.035	27	248	no	no	Oncology
1 Oncology, Medical	2011 Q4	255.0320155424026	9	39.333333333333336	2.9399710648148147	NA	0.046	30	218	no	no	Oncology
1 Oncology, Medical	2012 Q1	42.49359292329798	1	13	3.0397800925925926	NA	0.095	15	27	no	no	Oncology
Medical, Surgery mixed	2012 Q1	209.05335152124812	3	28.666666666666668	3.086053240740741	0.767	0.083	NA	NA	no	no	Other
Medical, Surgery mixed	2012 Q2	258.80015046296296	7	39	2.8622627314814815	0.627	0.074	NA	NA	no	no	Other
Medical, Surgery mixed	2012 Q3	256.19158564812096	9	34.333333333333336	2.7637152777777776	0.75	0.073	NA	NA	no	no	Other
Medical, Surgery mixed	2012 Q4	249.31892526452063	9	39	2.6203472222222226	0.7	0.048	NA	NA	no	no	Other
Medical, Surgery mixed	2013 Q1	211.3545023147608	5	45	2.801429398148148	0.8	0.078	NA	NA	no	no	Other
Medical, Surgery mixed	2013 Q2	180.37562334663036	5	40.333333333333336	3.0214814814814814	0.679	0.099	NA	NA	no	no	Other
Medical, Surgery mixed	2013 Q3	241.0878637567374	2	41.666666666666664	2.8310416666666667	0.7	0.055	NA	NA	no	no	Other
Medical, Surgery mixed	2013 Q4	226.50393683865627	5	42	2.778883101851852	0.655	0.071	NA	NA	no	no	Other
3 Orthopaedics	2012 Q2	24.49074239417715	0	6.333333333333333	3.8834375000000003	NA	0.049	NA	NA	no	no	Ortho
3 Orthopaedics	2012 Q3	90.38705853173225	1	18	3.7619155092592593	NA	0.027	14	97	no	no	Ortho
3 Orthopaedics	2012 Q4	104.1541699735581	0	19	3.7660532407407405	0.75	0.073	16	85	no	no	Ortho
3 Orthopaedics	2013 Q1	102.3829133598371	2	19.333333333333332	3.962118055555555	0.789	0.077	13	98	no	no	Ortho
3 Orthopaedics	2013 Q2	98.1928554894372	0	20.333333333333332	4.762650462962963	0.835	0.05	16	105	no	no	Ortho
3 Orthopaedics	2013 Q3	105.98073578042106	1	18.333333333333332	3.912673611111111	0.619	0.044	19	116	no	no	Ortho
3 Orthopaedics	2013 Q4	94.73538194446054	2	20	4.037511574074074	0.72	0.046	16	110	no	no	Ortho
6 Oncology, Medical	2010 Q1	45.590365410047	1	18.666666666666668	2.9097222222222223	NA	0.01	NA	NA	no	no	Oncology
6 Oncology, Medical	2010 Q2	74.17220734125078	1	22	3.7425810185185187	NA	0.05	21	132	no	no	Oncology
6 Oncology, Medical	2010 Q3	85.39953373019537	1	20.333333333333332	2.9166666666666665	NA	0.026	29	147	no	no	Oncology
6 Oncology, Medical	2010 Q4	111.23802910055329	2	22	3.218611111111111	NA	0.064	21	130	no	no	Oncology
6 Oncology, Medical	2011 Q1	129.4776091269485	0	19.666666666666668	2.847326388888889	NA	0.021	22	135	no	no	Oncology
6 Oncology, Medical	2011 Q2	129.949475859803	0	20	3.4375	NA	0.048	23	144	no	no	Oncology
6 Oncology, Medical	2011 Q3	137.87714120376452	0	20.666666666666668	3.7232175925925928	NA	0.062	25	159	no	no	Oncology
6 Oncology, Medical	2011 Q4	143.72047784396187	2	22.666666666666668	2.889363425925926	NA	0.025	30	160	no	no	Oncology
6 Oncology, Medical	2012 Q1	16.166583994713157	0	3.3333333333333335	2.947818287037037	NA	0.033	9	18	no	no	Oncology
9 Surgery	2010 Q1	109.02337797617143	1	19.666666666666668	2.8362037037037036	NA	0.02	NA	NA	no	no	Surgery
9 Surgery	2010 Q2	147.43087632272903	1	28.333333333333332	2.787233796296296	NA	0.025	21	145	no	no	Surgery
9 Surgery	2010 Q3	145.7637781084554	4	24.666666666666668	3.0178877314814816	NA	0.036	20	156	no	no	Surgery
9 Surgery	2010 Q4	117.31934689153738	4	25.333333333333332	2.95443287037037	NA	0.059	22	191	no	no	Surgery
9 Surgery	2011 Q1	167.054818121653	3	29	3.077777777777778	NA	0.04	22	170	no	no	Surgery
9 Surgery	2011 Q2	136.74263888892162	1	29.666666666666668	2.894537037037037	NA	0.049	20	186	no	no	Surgery
9 Surgery	2011 Q3	115.29255787038308	3	28	2.9024305555555556	NA	0.035	19	149	no	no	Surgery
9 Surgery	2011 Q4	140.1270634920579	6	28.666666666666668	2.964375	NA	0.056	27	163	no	no	Surgery
9 Surgery	2012 Q1	29.042430555532544	0	8.666666666666666	2.922789351851852	NA	0.075	13	28	no	no	Surgery
10 Surgery	2012 Q1	30.074897486785385	0	10.666666666666666	2.7789699074074075	NA	0.048	NA	NA	no	no	Surgery
10 Surgery	2012 Q2	59.754064153430875	0	11.666666666666666	2.89490162037037	NA	0.056	17	82	no	no	Surgery
10 Surgery	2012 Q3	54.53473875656799	1	12.333333333333334	2.6414699074074073	NA	0.038	12	96	no	no	Surgery
10 Surgery	2012 Q4	68.74734126986115	0	17	2.220931712962963	0.7	0.04	17	125	no	no	Surgery
10 Surgery	2013 Q1	102.91130291006426	1	20	2.9841493055555555	0.629	0.055	19	112	no	no	Surgery
10 Surgery	2013 Q2	68.56867890202311	0	20.333333333333332	2.7957175925925926	0.733	0.076	22	124	no	no	Surgery
10 Surgery	2013 Q3	70.48184689159541	0	16	2.4492592592592595	0.367	0.048	21	122	no	no	Surgery
10 Surgery	2013 Q4	93.29365740748696	2	0	2.9618055555555554	0.7	0.096	17	112	no	no	Surgery
8 Surgery	2012 Q1	110.87325396822202	4	18.333333333333332	2.957974537037037	0.567	0.053	31	158	no	no	Surgery
8 Surgery	2012 Q2	135.82347883597737	0	26	2.885613425925926	0.7	0.073	27	160	no	no	Surgery
8 Surgery	2012 Q3	137.17375330679377	1	25.666666666666668	2.8241435185185186	0.63	0.104	32	148	no	no	Surgery
8 Surgery	2012 Q4	138.12629464279058	2	25	2.8633912037037037	0.615	0.067	27	141	no	no	Surgery
8 Surgery	2013 Q1	125.24814318779808	3	28.333333333333332	2.982135416666667	0.6	0.17	28	93	no	no	Surgery
8 Surgery	2013 Q2	90.08529761901347	1	28.333333333333332	2.8141666666666665	0.68	0.115	30	127	no	no	Surgery
8 Surgery	2013 Q3	128.24074404772264	0	25	2.880538194444444	0.829	0.069	29	135	no	no	Surgery
8 Surgery	2013 Q4	95.30026124333662	0	22.666666666666668	2.7666203703703705	0.775	0.093	27	101	no	no	Surgery
8 Oncology	2010 Q1	44.99064153440099	0	7	3.0741145833333334	NA	0.043	NA	NA	no	no	Oncology
8 Oncology	2010 Q2	92.0693865740622	0	10.666666666666666	4.135532407407408	NA	0	10	21	no	no	Oncology
8 Oncology	2010 Q3	117.64377976190735	1	14.666666666666666	3.9603819444444444	NA	0.016	10	19	no	no	Oncology
8 Oncology	2010 Q4	112.92173941800522	0	15	3.7381944444444444	NA	0.022	10	23	no	no	Oncology
8 Oncology	2011 Q1	122.6775099206477	2	15	4.794305555555555	NA	0.041	15	26	no	no	Oncology
8 Oncology	2011 Q2	139.0480770502807	0	15	4.730480324074074	NA	0.031	13	31	no	no	Oncology
8 Oncology	2011 Q3	147.21125496023404	0	19.333333333333332	4.186111111111111	NA	0.02	14	47	no	no	Oncology
8 Oncology	2011 Q4	162.2390558863379	2	16	4.834444444444444	NA	0.041	11	32	no	no	Oncology
8 Oncology	2012 Q1	24.78080357143867	0	5.333333333333333	4.020677083333333	NA	0	NA	NA	no	no	Oncology
7 Oncology	2012 Q1	115.26795469574101	0	12	3.6602083333333333	0.725	0.027	12	36	no	no	Oncology
7 Oncology	2012 Q2	129.05814814810861	0	16.333333333333332	3.6983564814814818	0.946	0.067	8	22	no	no	Oncology
7 Oncology	2012 Q3	125.66411210323751	1	15.666666666666666	4.775995370370371	0.867	0.016	13	37	no	no	Oncology
7 Oncology	2012 Q4	143.79680059522607	2	17.666666666666668	3.775891203703704	0.897	0.041	9	28	no	no	Oncology
7 Oncology	2013 Q1	150.30771164005318	0	17.333333333333332	3.754988425925926	0.8	0.094	12	33	no	no	Oncology
7 Oncology	2013 Q2	114.50048611117923	0	18.666666666666668	3.9386805555555555	0.833	0.051	11	26	no	no	Oncology
7 Oncology	2013 Q3	144.945772156087	1	16.666666666666668	4.872708333333334	0.725	0.034	12	24	no	no	Oncology
7 Oncology	2013 Q4	105.58186673289053	0	16	3.6589814814814816	0.84	0.055	11	23	no	no	Oncology
3 Other ward	2013 Q3	3.2491997354669024	0	0	2.6932175925925925	NA	0	NA	NA	no	no	Other
3 Other ward	2013 Q4	64.17144675921104	2	6.666666666666667	3.743599537037037	NA	0.018	6	16	no	no	Other
